# Supplementary material for: Discovery of a Metabolic Signature Predisposing High Risk Patients with Mild Cognitive Impairment to Converting to Alzheimer’s Disease
Source: Int J Mol Sci. 2021 Oct 9;22(20):10903. doi: 10.3390/ijms222010903 (PMC8535253; doi:10.3390/ijms222010903)
Supplement: Supplementary file 1 [file ijms-22-10903-s001.zip]

Archive with 1 entries (1 files):
- ijms-1402652-supplementary.pdf
